# Supplementary material for: Half-Sandwich Type Platinum-Group Metal Complexes of C-Glucosaminyl Azines: Synthesis and Antineoplastic and Antimicrobial Activities
Source: Molecules. 2023 Mar 29;28(7):3058. doi: 10.3390/molecules28073058 (PMC10096180; doi:10.3390/molecules28073058)
Supplement: Supplementary file 1 [file molecules-28-03058-s001.zip]

Archive with 3 entries (3 files):
- SUPPORTING INFORMATION-final-230327.pdf
- Kacsiretal.cif
- Kaciretal_checkcif2.pdf
